# Supplementary material for: Spatiotemporal Dynamics of Potential Distribution Patterns of Nitraria tangutorum Bobr. Under Climate Change and Anthropogenic Disturbances
Source: Plants (Basel). 2025 Aug 30;14(17):2706. doi: 10.3390/plants14172706 (PMC12430191; doi:10.3390/plants14172706)
Supplement: Supplementary file 1 [file plants-14-02706-s001.zip]

Archive with 1 entries (1 files):
- plants-3769416-supplementary.pdf
